# Supplementary material for: Investigating the Acute Effect of Different Training Protocols on Heart Rate Variability
Source: Sports (Basel). 2026 Jul 13;14(7):299. doi: 10.3390/sports14070299 (PMC13416595; doi:10.3390/sports14070299)
Supplement: Supplementary file 1 [file sports-14-00299-s001.zip]

Archive with 2 entries (2 files):
- S1- Statistics .pdf
- S2-HRV_mixed_model_python.py
