# Supplementary material for: Investigating the Acute Effect of Different Training Protocols on Heart Rate Variability
Source: Sports (Basel). 2026 Jul 13;14(7):299. doi: 10.3390/sports14070299 (PMC13416595; doi:10.3390/sports14070299)
Supplement: Supplementary file 1 [file sports-14-00299-s001.zip › S2-HRV_mixed_model_python.py]

"""
Independent Python replication of the linear mixed models reported in:
"Investigating the Acute Effect of Different Training Protocols on Heart Rate Variability"

For each of the 5 HRV/cardiovascular parameters (SDNN, RMSSD, LF/HF, HR, and the
lnRMSSD-derived HRV Score), this script:
  1. Fits the same linear mixed model as jamovi/GAMLj (REML, random intercept per participant)
  2. Reports fixed effects using sum (deviation) contrasts -- equivalent to R's contr.sum,
     which is what jamovi/GAMLj uses internally for Type III tests. This is what makes the
     main-effect F-tests below directly comparable to jamovi's output: with ordinary dummy
     (treatment) coding, a "main effect" coefficient only represents the effect at the
     reference level of the other factor once an interaction term is in the model, and will
     NOT match jamovi's marginal Type III test. Sum coding avoids that problem.
  3. Computes approximate F-tests for the Timepoint main effect, Training main effect, and
     Timepoint x Training interaction (Wald chi-square / numerator df, referred to an F
     distribution with the same denominator df jamovi reports via Kenward-Roger, i.e. 84).
     NOTE: this is an approximation. jamovi/GAMLj uses the Kenward-Roger df/scale adjustment
     internally; statsmodels has no native KR implementation, so this script instead computes
     an asymptotic Wald chi-square statistic and re-expresses it as an F-statistic using the
     same denominator df jamovi reports. In this dataset (balanced design, 84 residual df) the
     two approaches agreed almost exactly (F-values matched jamovi to 2-3 decimal places for
     all 15 fixed-effects tests). This agreement is not guaranteed in general (e.g. with
     unbalanced or much smaller data) and should be treated as a dataset-specific confirmation,
     not a proof that the two methods are always numerically equivalent.
  4. Reports random-effects variance components and ICC
  5. Tests residual normality (Shapiro-Wilk) and screens for standardized-residual outliers
  6. Generates a two-panel figure (individual trajectories + distribution boxplot),
     matching the style of Figures 2-6 in the manuscript, saved as PNG files

Input data: "Sports Statisticsx.xlsx" - long-format raw data, one row per
participant x protocol x timepoint (104 rows: 13 participants x 2 protocols x 4 timepoints).
Required columns: ID, Training, Timepoint, HR, HRV, LF/HF, RMSSD, SDNN
(Timepoint coded 1=BASE, 2=PRE, 3=TRAINING, 4=POST 24h)

Requirements (install once):
    pip install pandas statsmodels scipy matplotlib openpyxl

Usage:
    python HRV_mixed_model_python_replication.py

Output:
    - Console printout of model summaries and diagnostics
    - python_replication_summary.csv (ICC / normality / outlier summary table)
    - python_replication_fixed_effects.csv (Timepoint / Training / Interaction F-tests)
    - figure_<parameter>.png for each of the 5 parameters (open with any image viewer)
"""

import pandas as pd
import numpy as np
import statsmodels.formula.api as smf
from scipy import stats
import matplotlib
matplotlib.use("Agg")  # safe non-interactive backend; figures are saved to file, not popped up on screen
import matplotlib.pyplot as plt

INPUT_FILE = "Sports Statisticsx.xlsx"  # place this file in the same folder as this script
OUTCOMES = ["SDNN", "RMSSD", "LF/HF", "HR", "HRV"]
TIMEPOINT_LABELS = {1: "BASE", 2: "PRE", 3: "TRAINING", 4: "POST 24h"}
DEN_DF = 84  # denominator df jamovi/GAMLj reports (Kenward-Roger) for these models


def make_figure(df, outcome):
    fig, axes = plt.subplots(1, 2, figsize=(11, 4.5))

    for training, color in [("ET", "tab:blue"), ("HIIT", "tab:red")]:
        sub = df[df["Training"] == training]
        for pid, g in sub.groupby("ID"):
            g = g.sort_values("Timepoint")
            axes[0].plot(g["Timepoint"], g[outcome], color=color, alpha=0.25, linewidth=0.8)
        means = sub.groupby("Timepoint")[outcome].mean()
        ses = sub.groupby("Timepoint")[outcome].sem()
        axes[0].errorbar(
            means.index, means.values, yerr=ses.values, color=color,
            marker="o", label=training, linewidth=2, capsize=3,
        )
    axes[0].set_xticks([1, 2, 3, 4])
    axes[0].set_xticklabels([TIMEPOINT_LABELS[t] for t in [1, 2, 3, 4]])
    axes[0].set_ylabel(outcome)
    axes[0].set_title("A: Individual trajectories")
    axes[0].legend()

    box_data, box_labels = [], []
    for tp in [1, 2, 3, 4]:
        for tr in ["ET", "HIIT"]:
            box_data.append(df[(df.Training == tr) & (df.Timepoint == tp)][outcome])
            box_labels.append(f"{tr}-{TIMEPOINT_LABELS[tp]}")
    axes[1].boxplot(box_data, tick_labels=box_labels)
    axes[1].tick_params(axis="x", rotation=45)
    axes[1].set_title("B: Distribution by timepoint x training")

    plt.tight_layout()
    safe_name = outcome.replace("/", "-")
    out_path = f"figure_{safe_name}.png"
    plt.savefig(out_path, dpi=200)
    plt.close(fig)
    return out_path


def wald_F_test(fit, params, terms, den_df=DEN_DF):
    """Joint Wald test that a set of coefficients (from a sum-coded factor or interaction)
    is jointly zero, re-expressed as an approximate F-statistic with the given denominator df.
    """
    L = np.zeros((len(terms), len(params)))
    for i, t in enumerate(terms):
        L[i, params.index(t)] = 1
    wt = fit.wald_test(L, scalar=True)
    chi2 = float(np.asarray(wt.statistic).squeeze())
    num_df = len(terms)
    f_stat = chi2 / num_df
    p_val = 1 - stats.f.cdf(f_stat, num_df, den_df)
    return f_stat, num_df, den_df, p_val


def main():
    df = pd.read_excel(INPUT_FILE)
    df["Timepoint"] = df["Timepoint"].astype(int)
    df["Training"] = df["Training"].astype(str)
    df["TimepointCat"] = df["Timepoint"].astype(str)

    summary_rows = []
    fixed_effects_rows = []

    for outcome in OUTCOMES:
        col = outcome.replace("/", "_")
        data = df.rename(columns={outcome: col}).copy()

        # Sum (deviation) coding -- equivalent to R's contr.sum, matches jamovi/GAMLj Type III tests
        formula = f"{col} ~ C(TimepointCat, Sum) * C(Training, Sum)"
        model = smf.mixedlm(formula, data, groups=data["ID"])
        fit = model.fit(reml=True)

        params = fit.params.index.tolist()
        tp_terms = [p for p in params if p.startswith("C(TimepointCat, Sum)[") and ":" not in p]
        train_terms = [p for p in params if p.startswith("C(Training, Sum)[") and ":" not in p]
        inter_terms = [p for p in params if ":" in p]

        tp_F = wald_F_test(fit, params, tp_terms)
        tr_F = wald_F_test(fit, params, train_terms)
        int_F = wald_F_test(fit, params, inter_terms)

        resid = fit.resid
        resid_var = fit.scale
        re_var = float(fit.cov_re.iloc[0, 0])
        icc = re_var / (re_var + resid_var)

        sw_stat, sw_p = stats.shapiro(resid)

        z = (resid - resid.mean()) / resid.std()
        n_extreme = int((np.abs(z) > 3).sum())

        print(f"\n===================== {outcome} =====================")
        print(fit.summary())
        print("\nFixed-effects omnibus tests (sum-coded, approx. F vs. jamovi/GAMLj Kenward-Roger F):")
        print(f"  Timepoint main effect:        F({tp_F[1]},{tp_F[2]}) = {tp_F[0]:.3f}, p = {tp_F[3]:.4g}")
        print(f"  Training main effect:         F({tr_F[1]},{tr_F[2]}) = {tr_F[0]:.3f}, p = {tr_F[3]:.4g}")
        print(f"  Timepoint x Training interaction: F({int_F[1]},{int_F[2]}) = {int_F[0]:.3f}, p = {int_F[3]:.4g}")
        print(
            f"\nICC = {icc:.3f} | Shapiro-Wilk W = {sw_stat:.4f}, p = {sw_p:.4f} "
            f"| converged = {fit.converged} | |z|>3 outliers (pooled SD) = {n_extreme}"
        )

        fig_path = make_figure(df, outcome)
        print(f"Figure saved: {fig_path}")

        summary_rows.append(
            {
                "Outcome": outcome,
                "ICC": round(icc, 3),
                "Random_effect_variance": round(re_var, 4),
                "Residual_variance": round(resid_var, 4),
                "Shapiro_Wilk_W": round(sw_stat, 4),
                "Shapiro_Wilk_p": round(sw_p, 4),
                "Converged": fit.converged,
                "N_extreme_pooled_z_gt_3": n_extreme,
                "Figure_file": fig_path,
            }
        )

        fixed_effects_rows.append(
            {
                "Outcome": outcome,
                "Timepoint_F": round(tp_F[0], 3), "Timepoint_num_df": tp_F[1], "Timepoint_den_df": tp_F[2], "Timepoint_p": round(tp_F[3], 4),
                "Training_F": round(tr_F[0], 3), "Training_num_df": tr_F[1], "Training_den_df": tr_F[2], "Training_p": round(tr_F[3], 4),
                "Interaction_F": round(int_F[0], 3), "Interaction_num_df": int_F[1], "Interaction_den_df": int_F[2], "Interaction_p": round(int_F[3], 4),
            }
        )

    summary = pd.DataFrame(summary_rows)
    fixed_effects = pd.DataFrame(fixed_effects_rows)

    print("\n\n===================== RANDOM-EFFECTS / DIAGNOSTICS SUMMARY =====================")
    print(summary.to_string(index=False))
    summary.to_csv("python_replication_summary.csv", index=False)

    print("\n\n===================== FIXED-EFFECTS (OMNIBUS) SUMMARY =====================")
    print(fixed_effects.to_string(index=False))
    fixed_effects.to_csv("python_replication_fixed_effects.csv", index=False)

    print("\nSaved: python_replication_summary.csv, python_replication_fixed_effects.csv")
    print("Saved 5 figures (figure_SDNN.png, figure_RMSSD.png, figure_LF-HF.png, figure_HR.png, figure_HRV.png)")


if __name__ == "__main__":
    main()
